# Supplementary material for: Transcriptome Analysis to Identify the Putative Biosynthesis and Transport Genes Associated with the Medicinal Components of Achyranthes bidentata Bl
Source: Front Plant Sci. 2016 Dec 12;7:1860. doi: 10.3389/fpls.2016.01860 (PMC5149546; doi:10.3389/fpls.2016.01860)
Supplement: Supplementary file 3 [file Table_2.XLSX]

## Sheet: Sheet1
Table S2. Summary of gene ontology (GO) functional classification
GO ontologies	Categories	Number of unigenes	Percent of unigenes（%）
biological process	biological regulation	2500	12.2023
	cellular component organization or biogenesis	1019	4.97364
	cellular process	11404	55.6619
	developmental process	806	3.93401
	establishment of localization	1924	9.39086
	growth	175	0.854159
	immune system process	85	0.414877
	localization	1954	9.53729
	metabolic process	14053	68.5914
	multicellular organismal process	847	4.13413
	multi-organism process	440	2.1476
	negative regulation of biological process	238	1.16166
	positive regulation of biological process	217	1.05916
	regulation of biological process	2346	11.4506
	reproduction	488	2.38188
	reproductive process	456	2.22569
	response to stimulus	2705	13.2029
	signaling	643	3.13842
	single-organism process	6811	33.2439
cellular component	cell	6407	31.272
	cell junction	347	1.69367
	cell part	6407	31.272
	extracellular region	264	1.28856
	macromolecular complex	1741	8.49766
	membrane	3566	17.4053
	membrane part	2220	10.8356
	membrane-enclosed lumen	307	1.49844
	organelle	4705	22.9647
	organelle part	1662	8.11207
	symplast	347	1.69367
molecular function	antioxidant activity	188	0.91761
	binding	12389	60.4695
	catalytic activity	10625	51.8596
	electron carrier activity	171	0.834635
	enzyme regulator activity	159	0.776064
	molecular transducer activity	219	1.06892
	nucleic acid binding transcription factor activity	544	2.65521
	nutrient reservoir activity	64	0.312378
	protein binding transcription factor activity	43	0.209879
	receptor activity	92	0.449043
	structural molecule activity	523	2.55271
	transporter activity	1037	5.0615
