# Supplementary material for: Transcriptome Analysis to Identify the Putative Biosynthesis and Transport Genes Associated with the Medicinal Components of Achyranthes bidentata Bl
Source: Front Plant Sci. 2016 Dec 12;7:1860. doi: 10.3389/fpls.2016.01860 (PMC5149546; doi:10.3389/fpls.2016.01860)
Supplement: Supplementary file 4 [file Table_3.XLSX]

## Sheet: Sheet1
Table S3. Summary of assigned unigenes to 25 clusters of orthologous groups (COG)
Code	COG categories	Number of unigenes	Percent of unigenes（%）
A	RNA processing and modification	3842	17.6928
B	Chromatin structure and dynamics	1077	4.95971
C	Energy production and conversion	1942	8.94313
D	Cell cycle control, cell division, chromosome partitioning	1969	9.06746
E	Amino acid transport and metabolism	1651	7.60304
F	Nucleotide transport and metabolism	372	1.7131
G	Carbohydrate transport and metabolism	2059	9.48192
H	Coenzyme transport and metabolism	331	1.52429
I	Lipid transport and metabolism	1949	8.97536
J	Translation, ribosomal structure and biogenesis	2410	11.0983
K	Transcription	3705	17.0619
L	Replication, recombination and repair	1500	6.90767
M	Cell wall/membrane/envelope biogenesis	659	3.03477
N	Cell motility	8	0.0368409
O	Posttranslational modification, protein turnover, chaperones	6800	31.3148
P	Inorganic ion transport and metabolism	1441	6.63597
Q	Secondary metabolites biosynthesis, transport and catabolism	2550	11.743
R	General function prediction only	6604	30.4122
S	Function unknown	2971	13.6818
T	Signal transduction mechanisms	12007	55.2936
U	Intracellular trafficking, secretion, and vesicular transport	3734	17.1955
V	Defense mechanisms	343	1.57955
W	Extracellular structures	283	1.30325
Y	Nuclear structure	354	1.63021
Z	Cytoskeleton	4119	18.9685
