# Supplementary material for: Transcriptome Analysis to Identify the Putative Biosynthesis and Transport Genes Associated with the Medicinal Components of Achyranthes bidentata Bl
Source: Front Plant Sci. 2016 Dec 12;7:1860. doi: 10.3389/fpls.2016.01860 (PMC5149546; doi:10.3389/fpls.2016.01860)
Supplement: Supplementary file 5 [file Table_4.xlsx]

## Sheet: Sheet1
Table S4. Assigned unigenes to 3 levels including 303 pathways analyzed by KEGG
Categories (Level 1)	Sub-categories (Level 2)	Pathways (Level 3)	Number of unigenes	Percent of unigenes
Cellular Processes	Transport and catabolism	Endocytosis	251	0.0196678
		Peroxisome	133	0.0104216
		Phagosome	175	0.0137126
		Lysosome	140	0.0109701
		Regulation of autophagy	35	0.00274252
	Cell motility	Bacterial chemotaxis	1	7.83576e-05
		Regulation of actin cytoskeleton	129	0.0101081
	Cell growth and death	Cell cycle	200	0.0156715
		Cell cycle - yeast	152	0.0119104
		Cell cycle - Caulobacter	30	0.00235073
		Meiosis - yeast	126	0.00987306
		Oocyte meiosis	189	0.0148096
		Apoptosis	41	0.00321266
		p53 signaling pathway	54	0.00423131
	Cellular community	Focal adhesion	81	0.00634697
		Adherens junction	61	0.00477982
		Gap junction	60	0.00470146
		Signaling pathways regulating pluripotency of stem cells	28	0.00219401
		Tight junction	77	0.00603354
Genetic Information Processing	Folding, sorting and degradation	Proteasome	113	0.00885441
		Protein export	71	0.00556339
		Protein processing in endoplasmic reticulum	360	0.0282087
		RNA degradation	177	0.0138693
		SNARE interactions in vesicular transport	52	0.0040746
		Sulfur relay system	20	0.00156715
		Ubiquitin mediated proteolysis	196	0.0153581
	Replication and repair	Base excision repair	69	0.00540668
		DNA replication	84	0.00658204
		Homologous recombination	73	0.00572011
		Fanconi anemia pathway	69	0.00540668
		Mismatch repair	63	0.00493653
		Non-homologous end-joining	17	0.00133208
		Nucleotide excision repair	95	0.00744397
	Transcription and translation	Aminoacyl-tRNA biosynthesis	95	0.00744397
		Basal transcription factors	64	0.00501489
		mRNA surveillance pathway	220	0.0172387
		Ribosome	507	0.0397273
		Ribosome biogenesis in eukaryotes	123	0.00963799
		RNA polymerase	254	0.0199028
		RNA transport	311	0.0243692
		Spliceosome	324	0.0253879
Metabolism	Amino acid metabolism	Alanine, aspartate and glutamate metabolism	73	0.00572011
		Arginine and proline metabolism	246	0.019276
		Cysteine and methionine metabolism	133	0.0104216
		Glycine, serine and threonine metabolism	100	0.00783576
		Histidine metabolism	43	0.00336938
		Lysine biosynthesis	18	0.00141044
		Lysine degradation	76	0.00595518
		Phenylalanine metabolism	185	0.0144962
		Phenylalanine, tyrosine and tryptophan biosynthesis	80	0.00626861
		Tryptophan metabolism	69	0.00540668
		Tyrosine metabolism	58	0.00454474
		Valine, leucine and isoleucine biosynthesis	29	0.00227237
		Valine, leucine and isoleucine degradation	85	0.0066604
	Biosynthesis of other secondary metabolites	Anthocyanin biosynthesis	5	0.000391788
		Betalain biosynthesis	10	0.000783576
		Caffeine metabolism	6	0.000470146
		Flavone and flavonol biosynthesis	5	0.000391788
		Flavonoid biosynthesis	57	0.00446638
		Glucosinolate biosynthesis	12	0.000940291
		Indole alkaloid biosynthesis	3	0.000235073
		Isoquinoline alkaloid biosynthesis	29	0.00227237
		Phenylpropanoid biosynthesis	267	0.0209215
		Stilbenoid, diarylheptanoid and gingerol biosynthesis	90	0.00705219
		Tropane, piperidine and pyridine alkaloid biosynthesis	38	0.00297759
		Penicillin and cephalosporin biosynthesis	1	7.83576e-05
		Streptomycin biosynthesis	24	0.00188058
		Butirosin and neomycin biosynthesis	13	0.00101865
		Novobiocin biosynthesis	12	0.000940291
		Aflatoxin biosynthesis	3	0.000235073
	Carbohydrate metabolism	Amino sugar and nucleotide sugar metabolism	194	0.0152014
		Ascorbate and aldarate metabolism	61	0.00477982
		Butanoate metabolism	32	0.00250744
		C5-Branched dibasic acid metabolism	10	0.000783576
		Citrate cycle (TCA cycle)	92	0.0072089
		Fructose and mannose metabolism	86	0.00673876
		Galactose metabolism	98	0.00767905
		Glycolysis / Gluconeogenesis	201	0.0157499
		Glyoxylate and dicarboxylate metabolism	84	0.00658204
		Inositol phosphate metabolism	112	0.00877605
		Pentose and glucuronate interconversions	88	0.00689547
		Pentose phosphate pathway	82	0.00642533
		Propanoate metabolism	44	0.00344774
		Pyruvate metabolism	137	0.010735
		Starch and sucrose metabolism	284	0.0222536
	Energy metabolism	Carbon fixation in photosynthetic organisms	124	0.00971635
		Carbon fixation pathways in prokaryotes	54	0.00423131
		Methane metabolism	93	0.00728726
		Nitrogen metabolism	44	0.00344774
		Oxidative phosphorylation	289	0.0226454
		Photosynthesis	77	0.00603354
		Photosynthesis - antenna proteins	26	0.0020373
		Sulfur metabolism	53	0.00415295
	Global map	Biosynthesis of secondary metabolites	1569	0.122943
		Metabolic pathways	2935	0.22998
		Fatty acid metabolism	127	0.00995142
		Biosynthesis of amino acids	375	0.0293841
		Microbial metabolism in diverse environments	603	0.0472496
		Degradation of aromatic compounds	33	0.0025858
		Carbon metabolism	639	0.0500705
		2-Oxocarboxylic acid metabolism	94	0.00736562
	Glycan biosynthesis and metabolism	Glycosaminoglycan degradation	16	0.00125372
		Glycosphingolipid biosynthesis - ganglio series	10	0.000783576
		Glycosphingolipid biosynthesis - globo series	19	0.00148879
		Glycosylphosphatidylinositol(GPI)-anchor biosynthesis	34	0.00266416
		Lipopolysaccharide biosynthesis	10	0.000783576
		Peptidoglycan biosynthesis	2	0.000156715
		Various types of N-glycan biosynthesis	49	0.00383952
		N-Glycan biosynthesis	73	0.00572011
		Other glycan degradation	74	0.00579846
		Other types of O-glycan biosynthesis	5	0.000391788
	Lipid metabolism	alpha-Linolenic acid metabolism	78	0.00611189
		Arachidonic acid metabolism	23	0.00180223
		Biosynthesis of unsaturated fatty acids	48	0.00376117
		Cutin, suberine and wax biosynthesis	22	0.00172387
		Ether lipid metabolism	64	0.00501489
		Fatty acid biosynthesis	146	0.0114402
		Fatty acid elongation	103	0.00807084
		Fatty acid degradation	274	0.02147
		Steroid hormone biosynthesis	8	0.000626861
		Glycerolipid metabolism	103	0.00807084
		Glycerophospholipid metabolism	158	0.0123805
		Linoleic acid metabolism	38	0.00297759
		Sphingolipid metabolism	36	0.00282087
		Steroid biosynthesis	54	0.00423131
		Synthesis and degradation of ketone bodies	8	0.000626861
	Metabolism of cofactors and vitamins	Biotin metabolism	81	0.00634697
		Folate biosynthesis	26	0.0020373
		Lipoic acid metabolism	10	0.000783576
		Nicotinate and nicotinamide metabolism	22	0.00172387
		One carbon pool by folate	33	0.0025858
		Pantothenate and CoA biosynthesis	44	0.00344774
		Porphyrin and chlorophyll metabolism	63	0.00493653
		Riboflavin metabolism	79	0.00619025
		Retinol metabolism	15	0.00117536
		Thiamine metabolism	20	0.00156715
		Ubiquinone and other terpenoid-quinone biosynthesis	41	0.00321266
		Vitamin B6 metabolism	15	0.00117536
	Metabolism of other amino acids	beta-Alanine metabolism	86	0.00673876
		Cyanoamino acid metabolism	65	0.00509325
		Phosphonate and phosphinate metabolism	14	0.00109701
		D-Glutamine and D-glutamate metabolism	1	7.83576e-05
		Glutathione metabolism	117	0.00916784
		Selenocompound metabolism	35	0.00274252
		Taurine and hypotaurine metabolism	19	0.00148879
	Metabolism of terpenoids and polyketides	Brassinosteroid biosynthesis	22	0.00172387
		Carotenoid biosynthesis	48	0.00376117
		Diterpenoid biosynthesis	26	0.0020373
		Geraniol degradation	12	0.000940291
		Biosynthesis of ansamycins	14	0.00109701
		Tetracycline biosynthesis	10	0.000783576
		Polyketide sugar unit biosynthesis	3	0.000235073
		Biosynthesis of siderophore group nonribosomal peptides	1	7.83576e-05
		Vancomycin resistance	1	7.83576e-05
		Limonene and pinene degradation	87	0.00681711
		Monoterpenoid biosynthesis	18	0.00141044
		Sesquiterpenoid and triterpenoid biosynthesis	22	0.00172387
		Terpenoid backbone biosynthesis	86	0.00673876
		Zeatin biosynthesis	27	0.00211566
	Nucleotide metabolism	Purine metabolism	225	0.0176305
		Pyrimidine metabolism	478	0.0374549
	xenobiotics biodegradation and metabolism	Benzoate degradation	11	0.000861934
		Aminobenzoate degradation	71	0.00556339
		Fluorobenzoate degradation	1	7.83576e-05
		Chloroalkane and chloroalkene degradation	29	0.00227237
		Chlorocyclohexane and chlorobenzene degradation	31	0.00242909
		Toluene degradation	1	7.83576e-05
		Styrene degradation	10	0.000783576
		Caprolactam degradation	33	0.0025858
		DDT degradation	4	0.00031343
		Bisphenol degradation	72	0.00564175
		Naphthalene degradation	7	0.000548503
		Polycyclic aromatic hydrocarbon degradation	71	0.00556339
		Metabolism of xenobiotics by cytochrome P450	53	0.00415295
		Drug metabolism - cytochrome P450	52	0.0040746
		Drug metabolism - other enzymes	35	0.00274252
	Membrane transport	Bacterial secretion system	23	0.00180223
		ABC transporters	27	0.00211566
	Signal transduction	Phosphatidylinositol signaling system	185	0.0144962
		Plant hormone signal transduction	343	0.0268767
		Two-component system	105	0.00822755
		Ras signaling pathway	115	0.00901113
		Rap1 signaling pathway	94	0.00736562
		MAPK signaling pathway	90	0.00705219
		MAPK signaling pathway - fly	17	0.00133208
		MAPK signaling pathway - yeast	10	0.000783576
		ErbB signaling pathway	73	0.00572011
		Wnt signaling pathway	89	0.00697383
		Notch signaling pathway	76	0.00595518
		Hedgehog signaling pathway	14	0.00109701
		TGF-beta signaling pathway	56	0.00438803
		Hippo signaling pathway	91	0.00713054
		Hippo signaling pathway - fly	71	0.00556339
		VEGF signaling pathway	42	0.00329102
		Jak-STAT signaling pathway	9	0.000705219
		NF-kappa B signaling pathway	38	0.00297759
		TNF signaling pathway	27	0.00211566
		HIF-1 signaling pathway	88	0.00689547
		FoxO signaling pathway	83	0.00650368
		Calcium signaling pathway	101	0.00791412
		Sphingolipid signaling pathway	113	0.00885441
		cAMP signaling pathway	124	0.00971635
		cGMP-PKG signaling pathway	112	0.00877605
		PI3K-Akt signaling pathway	169	0.0132424
		AMPK signaling pathway	111	0.0086977
		mTOR signaling pathway	101	0.00791412
	Signaling molecules and interaction	Neuroactive ligand-receptor interaction	2	0.000156715
		Cytokine-cytokine receptor interaction	6	0.000470146
		ECM-receptor interaction	3	0.000235073
		Cell adhesion molecules (CAMs)	8	0.000626861
Organismal Systems	Immune system	Natural killer cell mediated cytotoxicity	97	0.00760069
		Hematopoietic cell lineage	4	0.00031343
		Platelet activation	144	0.0112835
		Toll-like receptor signaling pathway	43	0.00336938
		NOD-like receptor signaling pathway	39	0.00305595
		RIG-I-like receptor signaling pathway	18	0.00141044
		Cytosolic DNA-sensing pathway	28	0.00219401
		Antigen processing and presentation	126	0.00987306
		T cell receptor signaling pathway	41	0.00321266
		B cell receptor signaling pathway	49	0.00383952
		Fc epsilon RI signaling pathway	51	0.00399624
		Fc gamma R-mediated phagocytosis	106	0.00830591
		Leukocyte transendothelial migration	35	0.00274252
		Intestinal immune network for IgA production	6	0.000470146
		Chemokine signaling pathway	44	0.00344774
	Endocrine system	Insulin secretion	7	0.000548503
		Insulin signaling pathway	150	0.0117536
		Glucagon signaling pathway	108	0.00846262
		Adipocytokine signaling pathway	69	0.00540668
		PPAR signaling pathway	60	0.00470146
		GnRH signaling pathway	85	0.0066604
		Ovarian steroidogenesis	4	0.00031343
		Estrogen signaling pathway	142	0.0111268
		Progesterone-mediated oocyte maturation	94	0.00736562
		Prolactin signaling pathway	33	0.0025858
		Oxytocin signaling pathway	121	0.00948127
		Thyroid hormone synthesis	32	0.00250744
		Thyroid hormone signaling pathway	112	0.00877605
		Melanogenesis	67	0.00524996
		Renin-angiotensin system	9	0.000705219
	Circulatory system	Cardiac muscle contraction	66	0.0051716
		Adrenergic signaling in cardiomyocytes	99	0.0077574
		Vascular smooth muscle contraction	76	0.00595518
	Digestive system	Salivary secretion	41	0.00321266
		Gastric acid secretion	38	0.00297759
		Pancreatic secretion	70	0.00548503
		Bile secretion	37	0.00289923
		Carbohydrate digestion and absorption	33	0.0025858
		Protein digestion and absorption	16	0.00125372
		Fat digestion and absorption	14	0.00109701
		Vitamin digestion and absorption	2	0.000156715
		Mineral absorption	17	0.00133208
	Excretory system	Vasopressin-regulated water reabsorption	106	0.00830591
		Aldosterone-regulated sodium reabsorption	14	0.00109701
		Endocrine and other factor-regulated calcium reabsorption	85	0.0066604
		Proximal tubule bicarbonate reclamation	7	0.000548503
		Collecting duct acid secretion	164	0.0128507
	Nervous system	Glutamatergic synapse	77	0.00603354
		GABAergic synapse	49	0.00383952
		Cholinergic synapse	22	0.00172387
		Dopaminergic synapse	96	0.00752233
		Serotonergic synapse	26	0.0020373
		Long-term potentiation	83	0.00650368
		Long-term depression	31	0.00242909
		Retrograde endocannabinoid signaling	33	0.0025858
		Synaptic vesicle cycle	116	0.00908948
		Neurotrophin signaling pathway	122	0.00955963
	Sensory system	Phototransduction	39	0.00305595
		Phototransduction - fly	52	0.0040746
		Olfactory transduction	40	0.0031343
		Taste transduction	29	0.00227237
		Inflammatory mediator regulation of TRP channels	54	0.00423131
	Development	Dorso-ventral axis formation	22	0.00172387
		Axon guidance	58	0.00454474
		Osteoclast differentiation	66	0.0051716
	Environmental adaptation	Circadian rhythm - plant	88	0.00689547
		Circadian rhythm - fly	6	0.000470146
		Circadian entrainment	55	0.00430967
		Circadian rhythm	21	0.00164551
		Plant-pathogen interaction	315	0.0246827
Human Diseases	Cancers: Overview	Central carbon metabolism in cancer	79	0.00619025
		Choline metabolism in cancer	103	0.00807084
		Transcriptional misregulation in cancer	80	0.00626861
		MicroRNAs in cancer	179	0.014026
		Proteoglycans in cancer	134	0.0104999
		Chemical carcinogenesis	54	0.00423131
		Viral carcinogenesis	200	0.0156715
	Immune diseases	Inflammatory bowel disease (IBD)	8	0.000626861
	Substance dependence	Cocaine addiction	5	0.000391788
		Amphetamine addiction	67	0.00524996
		Morphine addiction	25	0.00195894
		Nicotine addiction	14	0.00109701
		Alcoholism	148	0.0115969
	Endocrine and metabolic diseases	Non-alcoholic fatty liver disease (NAFLD)	155	0.0121454
		Salmonella infection	72	0.00564175
		Pertussis	78	0.00611189
	Infectious diseases: Bacterial	Legionellosis	131	0.0102648
	Infectious diseases: Viral	HTLV-I infection	196	0.0153581
		Influenza A	143	0.0112051
		Hepatitis B	63	0.00493653
		Herpes simplex infection	141	0.0110484
		Epstein-Barr virus infection	271	0.0212349
	Drug resistance	beta-Lactam resistance	1	7.83576e-05
