# Supplementary material for: Transcriptome Analysis to Identify the Putative Biosynthesis and Transport Genes Associated with the Medicinal Components of Achyranthes bidentata Bl
Source: Front Plant Sci. 2016 Dec 12;7:1860. doi: 10.3389/fpls.2016.01860 (PMC5149546; doi:10.3389/fpls.2016.01860)
Supplement: Supplementary file 6 [file Table_5.xlsx]

## Sheet: Sheet1
Table S5.GO enrichment analysis of differentially expressed unigenes in Root vs Leaf.
#GO ID	GO term	Category	DEG number	Background number	Raw P-value	Corrected P-value
GO:0008152	metabolic process	P	12788	34094	0	0
GO:0009987	cellular process	P	14745	38793	0	0
GO:0044699	single-organism process	P	13476	33667	0	0
GO:0050896	response to stimulus	P	9170	22737	0	0
GO:0065007	biological regulation	P	8398	22549	9.4688e-256	7.02016e-252
GO:0050789	regulation of biological process	P	7657	21018	4.31033e-195	3.19568e-191
GO:0051179	localization	P	4221	10932	2.74796e-141	2.03734e-137
GO:0051234	establishment of localization	P	3878	9954	1.4368e-135	1.06524e-131
GO:0071840	cellular component organization or biogenesis	P	5425	14444	2.47526e-158	1.83516e-154
GO:0032501	multicellular organismal process	P	5617	14816	5.12209e-175	3.79751e-171
GO:0032502	developmental process	P	5805	15158	1.31561e-193	9.7539e-190
GO:0023052	signaling	P	3414	8598	2.98134e-131	2.21037e-127
GO:0000003	reproduction	P	1140	3522	6.22796e-09	4.61741e-05
GO:0022414	reproductive process	P	3060	8219	3.51215e-79	2.60391e-75
GO:0051704	multi-organism process	P	3412	8822	5.42165e-113	4.01961e-109
GO:0048519	negative regulation of biological process	P	2438	7502	1.00851e-18	7.47706e-15
GO:0048518	positive regulation of biological process	P	2605	7770	2.79849e-28	2.0748e-24
GO:0040007	growth	P	974	2361	3.48758e-44	2.58569e-40
GO:0002376	immune system process	P	1223	3404	2.03168e-24	1.50629e-20
GO:0048511	rhythmic process	P	343	934	4.92223e-09	3.64934e-05
GO:0001906	cell killing	P	41	57	8.11313e-12	6.01508e-08
GO:0005623	cell	C	16182	42036	0	0
GO:0044464	cell part	C	16161	41979	0	0
GO:0043226	organelle	C	13054	35166	0	0
GO:0016020	membrane	C	9017	21582	0	0
GO:0044425	membrane part	C	6191	13938	0	0
GO:0044422	organelle part	C	7269	20295	5.51723e-161	6.04136e-158
GO:0030054	cell junction	C	2647	5926	4.34343e-174	4.75606e-171
GO:0055044	symplast	C	2474	5429	1.11138e-175	1.21696e-172
GO:0005576	extracellular region	C	2333	5097	4.30773e-168	4.71696e-165
GO:0009295	nucleoid	C	86	145	3.87546e-15	4.24362e-12
GO:0044421	extracellular region part	C	834	2490	1.08614e-09	1.18932e-06
GO:0031012	extracellular matrix	C	129	242	1.29379e-16	1.4167e-13
GO:0005488	binding	F	12123	32910	0	0
GO:0003824	catalytic activity	F	10776	27087	0	0
GO:0016740	transferase activity	F	4991	12880	2.60386e-174	6.66328e-171
GO:0001071	nucleic acid binding transcription factor activity	F	1567	3597	4.34111e-91	1.11089e-87
GO:0005198	structural molecule activity	F	508	1491	1.89251e-07	0.000484293
GO:0060089	molecular transducer activity	F	1406	3094	4.36009e-97	1.11575e-93
GO:0016209	antioxidant activity	F	217	428	3.73839e-23	9.56655e-20
GO:0009055	electron carrier activity	F	154	292	6.00765e-19	1.53736e-15
GO:0030234	enzyme regulator activity	F	340	992	1.02021e-05	0.0261072
GO:0004872	receptor activity	F	1197	2436	7.3538e-110	1.88184e-106
GO:0045735	nutrient reservoir activity	F	89	153	6.7021e-15	1.71507e-11
