# Supplementary material for: Transcriptome Analysis to Identify the Putative Biosynthesis and Transport Genes Associated with the Medicinal Components of Achyranthes bidentata Bl
Source: Front Plant Sci. 2016 Dec 12;7:1860. doi: 10.3389/fpls.2016.01860 (PMC5149546; doi:10.3389/fpls.2016.01860)
Supplement: Supplementary file 7 [file Table_6.xlsx]

## Sheet: Sheet1
Table S6. List of candidate genes encoding enzymes of oleanolic acid and ecdysterone biosynthesis pathway
MVA
GeneID	abbreviation	description	Ab_L_rep1	Ab_L_rep2	mean	Ab_R_rep1	Ab_R_rep2	mean	ratio	adjust p
UN001593	HMGS1	Hydroxymethylglutaryl-CoA synthase-like protein	11.76	11.03	11.39	81.01	99.49	90.25	7.92	7.55333e-30
UN083791	HMGS2	Hydroxymethylglutaryl-CoA synthase-like protein	4.25	5.49	4.87	37.59	43.86	40.73	8.36	1.51794e-17
UN010524	HMGR1	3-hydroxy-3-methylglutaryl coenzyme A reductase	2.44	2.19	2.31	0.32	0.55	0.44	0.19	1.76876e-13
UN045093	HMGR2	3-hydroxy-3-methylglutaryl coenzyme A reductase	6.44	5.01	5.72	293.04	257.62	275.33	48.09	1.07296e-69
UN045094	HMGR3	3-hydroxy-3-methylglutaryl coenzyme A reductase	6.49	5.06	5.78	285.84	251.24	268.54	46.5	1.16102e-68
UN045095	HMGR4	3-hydroxy-3-methylglutaryl coenzyme A reductase	18.34	15.79	17.06	482.32	417	449.66	26.35	2.11198e-46
UN045096	HMGR5	3-hydroxy-3-methylglutaryl coenzyme A reductase	0.18	0.23	0.21	145.75	130.46	138.11	673.68	1.52495e-105
UN057554	HMGR5	3-hydroxy-3-methylglutaryl coenzyme A reductase	5.91	4.86	5.38	16.98	24.53	20.76	3.85	0.000111634
UN057555	HMGR6	3-hydroxy-3-methylglutaryl coenzyme A reductase	3.9	3.27	3.58	10.48	15.95	13.21	3.69	0.00147392
UN083480	HMGR7	3-hydroxy-3-methylglutaryl coenzyme A reductase	0.12	0.46	0.29	84.26	81.19	82.72	285.26	6.86332e-73
UN046667	PMK1	Phosphomevalonate kinase	9.12	8.39	8.75	35.85	36.34	36.09	4.12	7.97326e-16
UN046669	PMK2	Phosphomevalonate kinase	7.67	6.09	6.88	19.64	19.42	19.53	2.84	7.61409e-07
UN046670	PMK3	Phosphomevalonate kinase	6.8	6.27	6.54	47.24	47.44	47.34	7.24	1.42086e-30
UN092680	MDD	Diphosphomevalonate decarboxylase, putative	11.54	10.91	11.22	282.33	274.8	278.56	24.82	8.27395e-84
UN012145	IDI	Isopentenyl-diphosphate Delta-isomerase II	59.88	61.22	60.55	898.68	884.15	891.41	14.72	1.80317e-63
UN004205	FPS1	Farnesyl pyrophosphate synthase	0.13	0.23	0.18	2.31	2.56	2.44	13.53	2.33818e-06
UN026373	FPS2	Farnesyl diphosphate synthase	0.25	0.44	0.34	3.88	3.4	3.64	10.55	0.000115141
UN026374	FPS3	Farnesyl pyrophosphate synthase	0.15	0.37	0.26	2.59	3.08	2.83	10.9	3.90275e-06
UN026375	FPS4	Farnesyl diphosphate synthase	0.15	0.2	0.17	1.32	1.72	1.52	8.69	0.0268478
UN026376	FPS5	Farnesyl pyrophosphate synthase 1	0.15	0.19	0.17	1.37	1.67	1.52	8.94	0.0227816
UN026377	FPS6	Farnesyl pyrophosphate synthase	0.09	0.24	0.16	1.13	2.04	1.58	9.61	0.00235266
UN041060	FPS7	Farnesyl-diphosphate synthase	9.03	11.86	10.45	476.25	453.48	464.87	44.51	2.50131e-111
UN092583	FPS8	Farnesyl pyrophosphate synthase 1	12.28	12.32	12.3	24.51	25.03	24.77	2.01	0.00392188
UN046046	GPPS1	Geranyl diphosphate synthase	8.49	7.93	8.21	4.37	4.67	4.52	0.55	6.43479e-06
UN046047	GPPS2	Geranyl diphosphate synthase	10.22	8.91	9.57	6.88	6.28	6.58	0.69	0.00059944
UN046049	GPPS3	Geranyl diphosphate synthase	6.26	5.2	5.73	2.87	3.04	2.96	0.52	0.00683947
UN078924	GGPPS	Geranylgeranyl diphosphate synthase 1	42.69	46.68	44.69	13.41	12.1	12.75	0.29	4.69338e-17
UN011483	SS1	Squalene synthase	0	0	0	3.46	4.29	3.88	387.5	1.66143e-23
UN043163	SS2	Squalene synthase	17.03	17.92	17.48	222.01	217.7	219.85	12.58	2.38484e-55
UN043164	SS3	Squalene synthase	16.24	17.48	16.86	210.1	206.75	208.43	12.36	2.01236e-54
UN045622	SE1	Squalene monooxygenase, putative, expressed	1.98	2.41	2.2	68.14	71.91	70.03	31.9	1.83195e-81
UN045623	SE2	Squalene monooxygenase	3.07	3.87	3.47	114.15	115.04	114.59	33.02	4.39876e-91
UN045637	SE3	Squalene monooxygenase, putative	0.13	0.17	0.15	4.67	3.81	4.24	28.27	4.39936e-05
Contig39705	β-AS2	Beta-amyrin synthase	0.79	0.65	0.72	7.03	9.36	8.19	11.34	0.0112048
Contig935	β-AS1	Beta-amyrin synthase	3.2	2.66	2.93	298.48	308.79	303.64	103.52	3.66829e-87
Contig7815	CAS	Cycloartenol synthase protein	13.17	6.71	9.94	2.27	1.91	2.09	0.21	0.01
UN001846	CYP450-1	Cytochrome P450	2.38	2.11	2.25	4.46	4.43	4.45	1.98	0.028574
UN001980	CYP450-2	Cytochrome P450 family protein	0	0	0	3.77	2.72	3.25	324.5	4.19317e-12
UN002459	CYP450-3	Cytochrome P450 family protein	11.7	10.18	10.94	1.08	1.07	1.08	0.1	2.86961e-39
UN002460	CYP450-4	Cytochrome P450	9.18	7.28	8.23	0.89	0.65	0.77	0.09	1.06582e-23
UN003649	CYP450-5	Cytochrome P450	0.36	0.27	0.32	5.02	4.77	4.89	15.54	4.63807e-20
UN004198	CYP450-6	Cytochrome P450	5.8	4.05	4.92	1.21	1.39	1.3	0.26	6.16127e-10
UN004294	CYP450-7	Cytochrome P450	21.63	24.44	23.04	1.98	2.31	2.15	0.09	6.23225e-26
UN008801	CYP450-8	Cytochrome P450, putative	1.29	1.26	1.27	9.08	8.47	8.78	6.88	2.79699e-17
UN009560	CYP450-9	Cytochrome P450	101.59	87.72	94.66	0.17	0.1	0.14	0	4.86114e-198
UN011062	CYP450-10	Cytochrome P450, putative	1.72	1.69	1.71	5.89	5.92	5.9	3.46	2.31021e-08
UN011612	CYP450-11	Cytochrome P450 family protein	5.03	4.09	4.56	2.2	2.2	2.2	0.48	2.76554e-06
UN013038	CYP450-12	Cytochrome P450, putative	0.05	0.03	0.04	1.91	1.78	1.85	46.13	1.44792e-10
UN013039	CYP450-13	Cytochrome P450, putative	0.06	0	0.03	1.39	1.37	1.38	46	0.000551808
UN014840	CYP450-14	Cytochrome P450 family protein	44.12	42.42	43.27	13.58	13.25	13.41	0.31	8.71555e-22
UN015260	CYP450-15	Cytochrome P450, putative	5.29	6.62	5.96	3.38	3.64	3.51	0.59	0.004841
UN016253	CYP450-16	Cytochrome P450	0.31	0.4	0.35	1.94	1.1	1.52	4.28	0.0477551
UN016254	CYP450-17	Cytochrome P450, putative	0.06	0	0.03	1.79	1.22	1.5	50.17	0.000182983
UN016557	CYP450-18	Cytochrome P450 family protein	1.61	1.3	1.46	0	0	0	0.01	0.000226654
UN016559	CYP450-19	Cytochrome P450, putative	1.61	2.91	2.26	0.27	0.05	0.16	0.07	0.00109369
UN016767	CYP450-20	Cytochrome P450 family 71 protein	2.27	2.59	2.43	0.08	0.49	0.28	0.12	3.2929e-13
UN017233	CYP450-21	Cytochrome P450 family 71 protein	12.29	11.04	11.66	0.76	1.32	1.04	0.09	1.31417e-18
UN017917	CYP450-22	Cytochrome P450	35.1	44.58	39.84	11.43	8.53	9.98	0.25	1.65809e-06
UN019160	CYP450-23	Cytochrome P450	0.49	0.18	0.33	3.56	6.67	5.12	15.27	0.000506136
UN019768	CYP450-24	Cytochrome P450, putative	0.66	1.14	0.9	0	0	0	0.01	0.0158328
UN020244	CYP450-25	Cytochrome P450	6.4	6.22	6.31	0	0	0	0	1.60519e-38
UN020245	CYP450-26	Cytochrome P450	5.62	5.16	5.39	0	0	0	0	1.69502e-40
UN020398	CYP450-27	Cytochrome P450, putative	256.58	255.07	255.82	0.91	0.65	0.78	0	5.02424e-213
UN020781	CYP450-28	Cytochrome P450 family protein	8.97	16.09	12.53	0	0	0	0	4.66648e-10
UN022199	CYP450-29	Cytochrome P450	0.39	0.35	0.37	5.45	5.52	5.48	14.82	1.23872e-16
UN023462	CYP450-30	Cytochrome P450, putative	1.66	1.15	1.41	0	0	0	0.01	4.20121e-10
UN024058	CYP450-31	Cytochrome P450, putative	2.26	2.05	2.15	0.3	0.08	0.19	0.09	2.73845e-13
UN025591	CYP450-32	Cytochrome P450	4.24	2.49	3.37	0	0	0	0	6.31924e-15
UN026257	CYP450-33	Cytochrome P450 family protein	21.42	20.05	20.73	0.44	0.37	0.41	0.02	4.63184e-87
UN026258	CYP450-34	Cytochrome P450, putative	24.04	22.75	23.39	0.72	0.46	0.59	0.03	1.11735e-84
UN026882	CYP450-35	Cytochrome P450, putative	0.05	0	0.03	3.72	3.69	3.71	148.2	1.93441e-22
UN027314	CYP450-36	Cytochrome P450 family protein	0.19	0.05	0.12	5.25	2.51	3.88	32.33	0.00182515
UN030082	CYP450-37	Cytochrome P450, putative	22.18	17.87	20.02	0.28	0.28	0.28	0.01	4.79164e-73
UN030083	CYP450-38	Cytochrome P450, putative	14.74	11.82	13.28	0.26	0.28	0.27	0.02	3.8877e-66
UN031510	CYP450-39	Cytochrome P450 family 72 protein	6.5	6.94	6.72	0	0	0	0	2.15903e-13
UN032445	CYP450-40	Cytochrome P450	1.63	1.7	1.67	5.89	5.1	5.49	3.3	0.0108997
UN032446	CYP450-41	Cytochrome P450 71B10	2.41	1.41	1.91	5.12	4.62	4.87	2.55	0.0389209
UN033428	CYP450-42	Cytochrome P450	6.08	6.82	6.45	0.27	0.51	0.39	0.06	7.24994e-29
UN033666	CYP450-43	Cytochrome P450, putative	14.3	13.55	13.93	9.15	8.76	8.96	0.64	2.18769e-05
UN033667	CYP450-44	Cytochrome P450, putative	15.2	14.15	14.68	10.09	9.36	9.72	0.66	5.02348e-05
UN033668	CYP450-45	Cytochrome P450, putative	47.06	41.77	44.42	7.9	7.8	7.85	0.18	8.44609e-40
UN033669	CYP450-46	Cytochrome P450, putative	0.35	0.15	0.25	3.01	3.23	3.12	12.48	0.00304725
UN036441	CYP450-47	Cytochrome P450 family 71 protein	8.01	6	7	53.46	40.82	47.14	6.73	3.72648e-08
UN039618	CYP450-48	Cytochrome P450 family protein	0.61	0.53	0.57	4.82	3.54	4.18	7.33	6.66247e-05
UN040333	CYP450-49	Cytochrome P450 protein	0.08	0.02	0.05	9.84	7.1	8.47	169.4	9.48306e-18
UN041125	CYP450-50	Cytochrome P450 family 72 protein	0	0.06	0.03	1.43	0.85	1.14	38	0.000213987
UN041126	CYP450-51	Cytochrome P450 family 72 protein	0.09	0.12	0.1	1.38	1.09	1.23	11.76	0.0020295
UN041412	CYP450-52	cytochrome P450, family 707, subfamily A, polypeptide 1	0.55	0.59	0.57	3.64	3.02	3.33	5.84	0.00709412
UN042481	CYP450-53	Cytochrome P450, putative	0.18	0.08	0.13	1.39	0.94	1.17	8.96	0.0272021
UN046249	CYP450-54	Cytochrome P450, putative	0.26	0	0.13	1	1.27	1.14	8.73	0.0260213
UN046250	CYP450-55	Cytochrome P450	0.22	0.25	0.23	1.2	1.16	1.18	5.02	0.00758646
UN046251	CYP450-56	Cytochrome P450, putative	0.32	0.27	0.3	1.22	1.8	1.51	5.12	0.00150468
UN046523	CYP450-57	Cytochrome P450	2.49	2.2	2.35	20.77	22.38	21.57	9.2	1.41497e-30
UN046524	CYP450-58	Cytochrome P450	2.46	1.6	2.03	17.03	18.32	17.68	8.71	2.82951e-26
UN049499	CYP450-59	Cytochrome P450, putative	16.67	20.85	18.76	0.09	0.09	0.09	0	1.92444e-28
UN049500	CYP450-60	Cytochrome P450, putative	20.02	25.32	22.67	0	0	0	0	4.70394e-34
UN052087	CYP450-61	Cytochrome P450	15.77	17.31	16.54	4.79	6.46	5.62	0.34	7.20773e-13
UN052088	CYP450-62	Cytochrome P450	4.73	4.71	4.72	2.37	3.41	2.89	0.61	0.000881825
UN053840	CYP450-63	Cytochrome P450, putative	2.17	2.72	2.44	0.65	0.86	0.76	0.31	7.26185e-06
UN053843	CYP450-64	Cytochrome P450, putative	2.7	3.37	3.04	0.63	0.95	0.79	0.26	1.31665e-06
UN053844	CYP450-65	Cytochrome P450, putative	1.48	1.53	1.5	0.53	0.73	0.63	0.42	0.0293385
UN053845	CYP450-66	Cytochrome P450, putative	1.22	1.72	1.47	0.58	0.57	0.57	0.39	0.00588773
UN055641	CYP450-67	Cytochrome P450, putative	12.86	11.84	12.35	3.91	4.56	4.24	0.34	1.14424e-15
UN055642	CYP450-68	Cytochrome P450, putative	13.86	13.32	13.59	4.29	4.9	4.6	0.34	2.4157e-16
UN059924	CYP450-69	Cytochrome P450, putative	1.45	1.32	1.39	9.61	8.92	9.27	6.69	1.46864e-16
UN059925	CYP450-70	Cytochrome P450, putative	2.51	2.07	2.29	14.45	14.77	14.61	6.38	3.30387e-19
UN059926	CYP450-71	Cytochrome P450, putative	2.23	1.98	2.1	13.98	13.46	13.72	6.52	1.26438e-18
UN059927	CYP450-72	Cytochrome P450, putative	1.72	1.56	1.64	10.52	10.59	10.55	6.44	4.09611e-19
UN060690	CYP450-73	Cytochrome P450, putative	0.38	0.39	0.39	8.38	9.38	8.88	23.06	1.50004e-30
UN060701	CYP450-74	Cytochrome P450, putative	0.21	0	0.1	5.92	5.42	5.67	54	1.24589e-08
UN062031	CYP450-75	Cytochrome P450 family 72 protein	289.24	283.67	286.46	0.24	0.22	0.23	0	1.52933e-251
UN062032	CYP450-76	Cytochrome P450 family 72 protein	255.07	244.45	249.76	0.2	0.15	0.17	0	2.10029e-248
UN062033	CYP450-77	Cytochrome P450 family 72 protein	195.65	186.88	191.26	0.15	0.19	0.17	0	6.72099e-240
UN062034	CYP450-78	Cytochrome P450 family 72 protein	111.13	102.12	106.62	0.12	0.16	0.14	0	1.74347e-211
UN063351	CYP450-79	Cytochrome P450 family 72 protein	92.19	97.48	94.84	0.17	0.81	0.49	0.01	1.06508e-117
UN063352	CYP450-80	Cytochrome P450 family 72 protein	90.35	95.01	92.68	0.17	0.71	0.44	0	1.80898e-126
UN063353	CYP450-81	Cytochrome P450 family 72 protein	51.74	60.73	56.23	0.15	0.09	0.12	0	1.2776e-50
UN063354	CYP450-82	Cytochrome P450 family 72 protein	67.72	73.52	70.62	0.2	0.49	0.34	0	3.28519e-88
UN069645	CYP450-83	Cytochrome P450 family 72 protein	65.16	65.07	65.11	6.8	8.21	7.51	0.12	3.81236e-58
UN070983	CYP450-84	Cytochrome P450, putative	0.35	0.79	0.57	6.19	7.52	6.86	12.03	3.67117e-21
UN070984	CYP450-85	Cytochrome P450, putative	0.3	0.85	0.57	9.52	11.62	10.57	18.38	1.80624e-33
UN070987	CYP450-86	Cytochrome P450, putative	1.22	1.69	1.46	3.8	4.67	4.23	2.91	0.00619502
UN070989	CYP450-87	Cytochrome P450, putative	0.5	0.81	0.66	5.26	6.4	5.83	8.9	1.11185e-10
UN071182	CYP450-88	Cytochrome P450, putative	10.98	8.43	9.71	6.56	6.58	6.57	0.68	0.0116766
UN071183	CYP450-89	Cytochrome P450 family protein	17.02	11.89	14.46	7.82	7.67	7.75	0.54	7.20742e-06
UN071184	CYP450-90	Cytochrome P450, putative	11.31	8.56	9.94	7.42	7.29	7.36	0.74	0.0163483
UN075939	CYP450-91	Cytochrome P450, putative	0	0	0	6.12	7.83	6.97	697.5	1.33513e-43
UN076238	CYP450-92	Cytochrome P450, putative	738.5	724.56	731.53	0.23	0.23	0.23	0	1.96869e-298
UN078302	CYP450-93	Cytochrome P450 protein	0.81	0.52	0.67	0	0	0	0.02	0.0373684
UN079342	CYP450-94	Cytochrome P450	0	0	0	1.56	0.62	1.09	109	0.00773018
UN082005	CYP450-95	Cytochrome P450 protein	0	0	0	4.27	1.81	3.04	304	0.00825469
UN082251	CYP450-96	Cytochrome P450 family 71 protein	10.93	11.81	11.37	0.68	1.19	0.94	0.08	3.03564e-37
UN082395	CYP450-97	Cytochrome P450	0.12	0.08	0.1	1.15	0.76	0.95	9.55	0.0485362
UN082587	CYP450-98	Cytochrome P450	7.57	6.28	6.93	1185.64	1096.4	1141.02	164.77	2.45349e-178
UN083251	CYP450-99	Cytochrome P450, putative	1.6	0.93	1.27	17.26	16.69	16.98	13.42	5.57263e-22
UN083421	CYP450-100	Cytochrome P450 family protein	0	0.18	0.09	0.98	0.93	0.96	10.61	0.00952438
UN083456	CYP450-101	Cytochrome P450 superfamily protein	2.75	2.3	2.52	0	0	0	0	1.01975e-26
UN085763	CYP450-102	Cytochrome P450	0.14	0.11	0.12	1.03	1.49	1.26	10.08	0.000107844
UN089079	CYP450-103	Cytochrome P450, putative	0.03	0.07	0.05	4.95	4.21	4.58	91.6	5.18218e-26
UN089154	CYP450-104	Cytochrome P450, putative	38.89	40.83	39.86	0.08	0.21	0.14	0	5.50576e-120
UN089640	CYP450-105	Cytochrome P450, putative	69.75	61.54	65.64	21.87	26.78	24.33	0.37	2.86082e-18
UN091173	CYP450-106	Cytochrome P450, putative	309.82	317.66	313.74	0	0.05	0.03	0	3.48622e-259
UN092575	CYP450-107	Cytochrome P450	20.5	18.17	19.34	0.24	0.2	0.22	0.01	2.29118e-97
UN092859	CYP450-108	Cytochrome P450 family protein	2.47	2.23	2.35	34.88	43.81	39.34	16.74	3.85855e-35
UN093792	CYP450-109	Cytochrome P450 family 71 protein	0	0	0	12.61	11.78	12.2	1219.5	6.45883e-64
UN096898	CYP450-110	Cytochrome P450	3.99	1.88	2.94	0.03	0	0.01	0.01	2.96288e-07
UN099863	CYP450-111	Cytochrome P450	46.03	40.26	43.14	6.31	7.5	6.9	0.16	1.78614e-43
UN099864	CYP450-112	Cytochrome P450	41.81	36.89	39.35	5.73	6.97	6.35	0.16	1.1345e-42
UN100390	CYP450-113	Cytochrome P450	10.69	9.41	10.05	3.91	5.68	4.79	0.48	8.746e-09
UN100582	CYP450-114	Cytochrome P450 family protein	1.92	1.76	1.84	0.22	0.28	0.25	0.14	1.85284e-09
UN101045	CYP450-115	Cytochrome P450 family protein	10.74	9.06	9.9	0	0	0	0	9.3694e-74
UN000378	UGT1	UDP-glycosyltransferase 74 F1, putative	5.11	6.79	5.95	0.15	0.12	0.14	0.02	7.53273e-14
UN002025	UGT2	UDP-glycosyltransferase	16.78	14.4	15.59	7.68	7.69	7.68	0.49	6.37902e-09
UN002826	UGT3	UDP-glycosyltransferase 1	0.3	0.3	0.3	5.23	7.49	6.36	21.2	3.19021e-13
UN003915	UGT4	UDP-glycosyltransferase	25.14	24.88	25.01	0.84	0.61	0.72	0.03	5.18303e-81
UN004420	UGT5	UDP-glycosyltransferase	2.03	2.11	2.07	1.57	1.23	1.4	0.68	0.0354811
UN004529	UGT6	UDP-glycosyltransferase	42.12	47.95	45.03	7.59	7.87	7.73	0.17	1.37142e-17
UN005368	UGT7	UDP-glycosyltransferase	2.83	3.08	2.96	0.69	1.04	0.86	0.29	4.57987e-08
UN005444	UGT8	UDP glycosyltransferase	30.08	33.91	31.99	1.24	0.85	1.04	0.03	5.74689e-39
UN006527	UGT9	UDP-glycosyltransferase 1	10.78	20.44	15.61	0.66	0.57	0.61	0.04	0.000266241
UN009284	UGT10	UDP-Glycosyltransferase superfamily protein, putative	4.32	3.38	3.85	15.59	13.45	14.52	3.77	1.88029e-11
UN009285	UGT11	UDP-Glycosyltransferase superfamily protein, putative	10.45	7.69	9.07	31.36	28.58	29.97	3.3	1.21604e-09
UN009425	UGT12	UDP-glycosyltransferase	15.19	14.97	15.08	9.11	12.97	11.04	0.73	0.00110473
UN014130	UGT13	UDP-glycosyltransferase 1	0.42	0.24	0.33	3.85	3.03	3.44	10.42	1.35022e-10
UN014770	UGT14	UDP-Glycosyltransferase superfamily protein, putative	1.85	1.68	1.77	0	0	0	0.01	7.26345e-05
UN014771	UGT15	UDP-Glycosyltransferase superfamily protein, putative	1.1	0.95	1.02	0	0	0	0.01	0.00199649
UN015104	UGT16	UDP-glycosyltransferase 1	3.69	2.62	3.16	0.1	0.1	0.1	0.03	6.89588e-20
UN016337	UGT17	UDP-glycosyltransferase 74 F1, putative	1.47	1.79	1.63	0.46	0.48	0.47	0.29	7.07298e-05
UN016642	UGT18	UDP-glycosyltransferase	0.22	0.22	0.22	1.68	1.81	1.75	7.93	3.07956e-05
UN016808	UGT19	UDP-glycosyltransferase 1	2.02	1.87	1.95	0	0.06	0.03	0.02	1.653e-16
UN017514	UGT20	UDP-glycosyltransferase	0.77	0.79	0.78	0	0.08	0.04	0.05	0.0145364
UN018268	UGT21	UDP-glycosyltransferase	2.38	3.78	3.08	0.21	1.38	0.79	0.26	0.0200712
UN019911	UGT22	UDP-glycosyltransferase	1.28	1.1	1.19	0.27	0.08	0.18	0.15	4.08244e-05
UN023002	UGT23	UDP-glycosyltransferase	0.19	0.21	0.2	7.42	8.11	7.76	38.82	6.45561e-32
UN025158	UGT24	UDP-glycosyltransferase	77.93	92.39	85.16	0.22	0.39	0.3	0	3.13027e-47
UN025881	UGT25	UDP-glycosyltransferase 1	15.19	16.42	15.8	0.82	1.17	0.99	0.06	3.91729e-43
UN028157	UGT26	UDP-glycosyltransferase	12.54	13.73	13.13	0.51	0.65	0.58	0.04	1.05045e-40
UN028158	UGT27	UDP glycosyltransferase	1.24	1.87	1.56	0	0	0	0.01	0.000188089
UN028160	UGT28	UDP-glycosyltransferase	7.07	7.52	7.29	0.45	0.18	0.32	0.04	3.85733e-17
UN030469	UGT29	UDP-Glycosyltransferase superfamily protein, putative	3.64	2.59	3.12	1.2	1.48	1.34	0.43	2.18916e-05
UN030470	UGT30	UDP-Glycosyltransferase superfamily protein, putative	3.14	2.24	2.69	1.39	1.68	1.54	0.57	0.00893791
UN030472	UGT31	UDP-glycosyltransferase 1	2.42	2.2	2.31	0.05	0.1	0.08	0.03	1.03812e-11
UN033160	UGT32	UDP-glycosyltransferase	7.24	8.52	7.88	0	0	0	0	2.86897e-30
UN033161	UGT33	UDP-glycosyltransferase 1	19.42	20.61	20.02	2.88	3.25	3.06	0.15	1.58508e-35
UN033162	UGT34	UDP-glycosyltransferase 1	5.68	6.08	5.88	0.2	0.17	0.18	0.03	2.80604e-37
UN033410	UGT35	UDP-Glycosyltransferase superfamily protein	2.99	2.76	2.88	10.24	7.88	9.06	3.15	0.000369482
UN033411	UGT36	UDP-glycosyltransferase 1	2.46	2.43	2.45	11.09	9.6	10.34	4.23	3.88107e-09
UN033412	UGT37	UDP-glycosyltransferase 1	1.45	1.32	1.39	6.91	6.17	6.54	4.72	4.94272e-06
UN033413	UGT38	UDP-glycosyltransferase	17.59	28.01	22.8	0.1	0.07	0.09	0	1.19773e-11
UN037205	UGT39	UDP-glycosyltransferase	13.89	8.37	11.13	2.19	2.37	2.28	0.2	3.02967e-06
UN038307	UGT40	UDP-glycosyltransferase 1	15.49	18.7	17.09	0.07	0.16	0.12	0.01	1.28966e-32
UN038308	UGT41	UDP-glycosyltransferase 1	20.33	23.49	21.91	0.12	0.18	0.15	0.01	1.39035e-42
UN038388	UGT42	UDP-Glycosyltransferase superfamily protein, putative	2.18	3.52	2.85	7.31	7.11	7.21	2.53	0.00208967
UN038389	UGT43	UDP-Glycosyltransferase superfamily protein, putative	5.63	4.75	5.19	0.79	1.08	0.94	0.18	1.28042e-12
UN038390	UGT44	UDP-Glycosyltransferase superfamily protein, putative	2.26	3.63	2.94	7.63	7.36	7.5	2.54	0.00183328
UN038391	UGT45	UDP-Glycosyltransferase superfamily protein, putative	2.85	4.47	3.66	8.75	8.74	8.75	2.39	0.00378678
UN038392	UGT46	UDP-Glycosyltransferase superfamily protein, putative	2.73	3.76	3.25	8.42	8.57	8.5	2.62	4.21174e-05
UN038393	UGT47	UDP-Glycosyltransferase superfamily protein, putative	2.43	3.4	2.92	7.39	7.52	7.46	2.56	0.000147789
UN038422	UGT48	UDP-glycosyltransferase 1	1.27	1.27	1.27	3.02	3.07	3.04	2.4	0.033528
UN038423	UGT49	UDP-glycosyltransferase 1	2.13	1.5	1.81	0.07	0.34	0.21	0.11	6.19315e-05
UN038424	UGT50	UDP-glycosyltransferase 1	1.57	1.28	1.42	0	0.17	0.09	0.06	4.10314e-07
UN038425	UGT51	UDP-glycosyltransferase 1	3.26	4.21	3.73	1.64	1.6	1.62	0.43	0.000814798
UN041012	UGT52	UDP-glycosyltransferase	7.74	7.04	7.39	0	0	0	0	3.03173e-33
UN044437	UGT53	UDP-Glycosyltransferase superfamily protein	44.03	36.3	40.16	22.51	20.55	21.53	0.54	2.15783e-09
UN043472	UGT54	UDP-glycosyltransferase	0.24	0.2	0.22	77.56	74.83	76.19	346.34	1.29361e-143
UN046513	UGT55	UDP-Glycosyltransferase superfamily protein, putative	186.6	181.46	184.03	0.02	0.09	0.06	0	3.48358e-243
UN048394	UGT56	UDP-glycosyltransferase	3.14	1.92	2.53	10.5	8.36	9.43	3.73	4.52792e-05
UN048395	UGT57	UDP-glycosyltransferase	3.08	2.06	2.57	9.1	7.06	8.08	3.14	0.000881152
UN052240	UGT58	UDP-glycosyltransferase 1	0.48	0.26	0.37	1.5	2.34	1.92	5.19	0.00426265
UN059970	UGT59	UDP-glycosyltransferase	20.88	24.85	22.87	0.91	0.93	0.92	0.04	5.10011e-24
UN059971	UGT60	UDP-glycosyltransferase	21.09	25.34	23.21	1.06	0.92	0.99	0.04	2.79669e-22
UN062444	UGT61	UDP-Glycosyltransferase superfamily protein, putative	12.95	8.78	10.86	33.37	30.6	31.98	2.94	1.67063e-07
UN068623	UGT62	UDP-glycosyltransferase 1	1.57	1.47	1.52	0.52	0.58	0.55	0.36	0.0181276
UN068626	UGT63	UDP-glycosyltransferase 74 F1, putative	4.13	4.61	4.37	0.8	0.44	0.62	0.14	1.77694e-13
UN068627	UGT64	UDP-glycosyltransferase 74 F1, putative	5.69	7.42	6.55	0.46	0.45	0.46	0.07	5.96861e-11
UN068628	UGT65	UDP-glycosyltransferase	4.7	3.88	4.29	0.68	0.36	0.52	0.12	1.04282e-14
UN068629	UGT66	UDP-glycosyltransferase 74 F1, putative	5.11	4.84	4.97	0.1	0.05	0.08	0.02	3.58948e-23
UN075609	UGT67	UDP-glycosyltransferase	46.16	53.81	49.98	32.58	36.95	34.77	0.7	0.00276594
UN076022	UGT68	UDP-glycosyltransferase	2.46	2.08	2.27	7.03	6.45	6.74	2.97	0.000189453
UN078976	UGT69	UDP-Glycosyltransferase superfamily protein	0.07	0.16	0.12	35.53	29.66	32.59	283.43	3.45748e-53
UN079145	UGT70	UDP-glycosyltransferase 1	38.21	40.11	39.16	3.92	4.13	4.03	0.1	4.70211e-52
UN079297	UGT71	UDP-glycosyltransferase 1	0	0	0	6.41	5.28	5.85	584.5	1.50423e-33
UN080613	UGT72	UDP-glycosyltransferase	39.79	38.9	39.34	0.29	0.68	0.48	0.01	4.10529e-113
UN081165	UGT73	UDP-glycosyltransferase 1	1.63	1.64	1.64	0.39	0.29	0.34	0.21	0.0131982
UN082365	UGT74	UDP-glycosyltransferase 1	9.28	7.21	8.24	7.02	7.16	7.09	0.86	0.0376539
UN082614	UGT75	UDP-glycosyltransferase 1	2.06	0.93	1.5	0.15	0.23	0.19	0.13	0.00363911
UN083380	UGT76	UDP-Glycosyltransferase superfamily protein, putative	11.74	9.71	10.73	1.76	1.95	1.85	0.17	2.17275e-26
UN083551	UGT77	UDP-glycosyltransferase	6.74	4.8	5.77	0	0	0	0	1.68777e-18
UN086105	UGT78	UDP-glycosyltransferase	2.07	2	2.04	41.23	43.39	42.31	20.79	1.75243e-58
UN086707	UGT79	UDP-glycosyltransferase	0	0	0	2.18	1.32	1.75	175	2.35822e-05
UN089091	UGT80	UDP-glycosyltransferase 74 F1, putative	91.6	85.41	88.5	0.16	0.16	0.16	0	1.72331e-187
UN089491	UGT81	UDP-glycosyltransferase	8.86	11.31	10.09	0.14	0.08	0.11	0.01	9.14885e-21
UN090091	UGT82	UDP-Glycosyltransferase superfamily protein	0	0	0	0.73	2.88	1.8	180.5	0.0218995
UN092670	UGT83	UDP-glycosyltransferase 1	0.02	0.03	0.03	38.59	38.16	38.38	1535	3.04137e-123
UN093143	UGT84	UDP-Glycosyltransferase superfamily protein	9.45	12.17	10.81	0	0	0	0	3.29095e-25
UN093393	UGT85	UDP-glycosyltransferase	1.87	1.96	1.92	0.41	0.4	0.41	0.21	7.18644e-07
UN097871	UGT86	UDP-Glycosyltransferase superfamily protein, putative	2.53	1.87	2.2	1.08	0.83	0.96	0.43	0.0018218
UN097872	UGT87	UDP-Glycosyltransferase superfamily protein, putative	3.47	3.02	3.25	0.63	0.49	0.56	0.17	1.90735e-14
UN098072	UGT88	UDP-glycosyltransferase 1	4.01	5.12	4.56	0.93	0.82	0.88	0.19	1.43554e-07
UN098598	UGT89	UDP-Glycosyltransferase superfamily protein	8.76	6.73	7.75	0.4	0.97	0.69	0.09	3.05876e-34
UN099232	UGT90	UDP-Glycosyltransferase superfamily protein	8.56	6.45	7.51	2.19	2.48	2.33	0.31	2.39019e-13
UN099233	UGT91	UDP-Glycosyltransferase superfamily protein	7.6	5.3	6.45	1.91	2.35	2.13	0.33	2.40824e-09
UN100506	UGT92	UDP-glycosyltransferase	0	0	0	8.88	9.92	9.4	940	6.52803e-52
UN099204	GT1	Glycosyltransferase family 61 protein	0	0	0	1.79	1.55	1.67	167	5.15589e-12
UN013681	GT2	Alpha 1,4-glycosyltransferase family protein	0.08	0.1	0.09	2.41	1.15	1.78	19.78	0.00895204
UN092602	GT3	Glycosyltransferase family 61 protein, putative	0.12	0.23	0.17	3.36	3.11	3.23	18.49	1.12213e-12
UN046538	GT4	Glycosyltransferase family 61 protein	1.51	1.03	1.27	16.82	15.63	16.23	12.78	7.21088e-34
UN023100	GT5	Glycosyltransferase family 61 protein	0.34	0.31	0.33	4.47	3.38	3.92	12.08	1.46284e-09
UN017938	GT6	Glycosyltransferase, putative	0.38	0.2	0.29	2.69	1.7	2.19	7.57	0.00908505
UN007983	GT7	Glycosyltransferase, putative	3.01	2.97	2.99	18.4	18.15	18.27	6.11	3.18125e-22
UN046540	GT8	Glycosyltransferase family 61 protein	4.09	3.43	3.76	20.93	21.24	21.09	5.61	7.24533e-19
UN046537	GT9	Glycosyltransferase family 61 protein	7.35	6.82	7.08	30.65	32	31.32	4.42	1.94783e-15
UN046539	GT10	Glycosyltransferase family 61 protein	12.16	11.31	11.73	41.82	45.01	43.41	3.7	1.6118e-12
UN012644	GT11	Glycosyltransferase, putative	23.26	21.12	22.19	79.78	81.55	80.66	3.64	3.09134e-13
UN012643	GT12	Glycosyltransferase family 61 protein	17.38	16.58	16.98	56.54	58.04	57.29	3.37	1.84047e-11
UN055179	GT13	Glycosyltransferase, putative	2.56	3.24	2.9	9.05	8.78	8.91	3.07	3.10969e-07
UN001948	GT14	Glycosyltransferase	4.53	4.24	4.38	14.01	13.54	13.77	3.14	3.25331e-05
UN083908	GT15	Glycosyltransferase family 4 protein, putative alpha-1,3-mannosyltransferase ALG2	29	28.58	28.79	22.18	23.65	22.91	0.8	0.0035949
UN037674	GT16	alpha 1,4-glycosyltransferase family protein	4.49	3.39	3.94	11.09	12.41	11.75	2.98	1.45035e-05
UN011751	GT17	Glycosyltransferase family 61 protein, putative	2.51	1.97	2.24	5.08	5.63	5.36	2.39	0.00510235
MEP
UN089854	DXS	1-deoxy-D-xylulose 5-phosphate synthase	100.37	103.06	101.72	5.01	6.12	5.56	0.05	3.45707e-92
UN008472	DXR1	1-deoxy-D-xylulose 5-phosphate reductoisomerase	52.08	53.59	52.84	15.67	15.96	15.82	0.3	9.18674e-24
UN058091	DXR2	1-deoxy-D-xylulose 5-phosphate reductoisomerase	15.88	15.68	15.78	56.8	51.29	54.05	3.42	1.356e-11
UN058092	DXR3	1-deoxy-D-xylulose 5-phosphate reductoisomerase	5.26	6.7	5.98	85.69	72.96	79.32	13.27	4.99869e-27
UN058348	CMS1	2-C-methyl-D-erythritol 4-phosphate cytidylyltransferase	18.43	19.57	19	8.2	8.26	8.23	0.43	1.04509e-10
UN058349	CMS2	2-C-methyl-D-erythritol 4-phosphate cytidylyltransferase	21.83	24.09	22.96	9.81	9.45	9.63	0.42	8.08087e-11
UN069101	HDS1	4-hydroxy-3-methylbut-2-en-1-yl diphosphate synthase (flavodoxin)	57.48	48.85	53.16	9.29	10.13	9.71	0.18	1.18064e-40
UN069102	HDS2	4-hydroxy-3-methylbut-2-en-1-yl diphosphate synthase (flavodoxin)	63.86	53.89	58.88	10.19	10.72	10.46	0.18	6.34691e-42
UN069103	HDS3	4-hydroxy-3-methylbut-2-en-1-yl diphosphate synthase (flavodoxin)	59.27	50.27	54.77	9.56	10.38	9.97	0.18	9.1056e-41
UN069104	HDS4	4-hydroxy-3-methylbut-2-en-1-yl diphosphate synthase (flavodoxin)	46.13	37.13	41.63	5.67	6.04	5.86	0.14	1.38238e-49
UN008708	HDR1	4-hydroxy-3-methylbut-2-enyl diphosphate reductase	74.65	82.73	78.69	15.05	16.66	15.86	0.2	5.84047e-20
UN059389	HDR2	4-hydroxy-3-methylbut-2-enyl diphosphate reductase	15.92	20.56	18.24	4.49	3.81	4.15	0.23	2.0087e-06
UN059391	HDR3	4-hydroxy-3-methylbut-2-enyl diphosphate reductase	3.6	3.92	3.76	1.79	1.58	1.69	0.45	0.00306942
UN059392	HDR4	4-hydroxy-3-methylbut-2-enyl diphosphate reductase	45.92	44.82	45.37	11.51	11.52	11.52	0.25	9.07096e-28
