# Supplementary material for: Transcriptome Analysis to Identify the Putative Biosynthesis and Transport Genes Associated with the Medicinal Components of Achyranthes bidentata Bl
Source: Front Plant Sci. 2016 Dec 12;7:1860. doi: 10.3389/fpls.2016.01860 (PMC5149546; doi:10.3389/fpls.2016.01860)
Supplement: Supplementary file 8 [file Table_7.XLSX]

## Sheet: Sheet1
Table S7. List of ABC unigenes along with their expression
GeneID	abbreviation	description	Ab_Lrep1	Ab_L_rep2	mean	Ab_R_rep1	Ab_R_rep2	mean	ratio	adjust p
UN001050	MRP1	Multidrug resistance protein ABC transporter family protein	0.93	1.17	1.05	93.07	92.61	92.84	88.42	2.47414e-125
UN004389	MRP2	Multidrug resistance protein ABC transporter family protein	0.49	0.61	0.55	43.81	50.55	47.18	85.78	1.78964e-115
UN011242	MRP3	Multidrug resistance protein ABC transporter family	1	0.57	0.78	7.14	8.1	7.62	9.71	1.28075e-29
UN019211	MRP4	Multidrug resistance protein ABC transporter family protein	0	0	0	2.92	4.2	3.56	356	6.35203e-08
UN019213	MRP5	Multidrug resistance protein ABC transporter family protein	0.18	0	0.09	7.52	8.13	7.83	86.94	1.33972e-13
UN020269	MRP6	Multidrug resistance protein ABC transporter family	0.24	0.07	0.15	2.17	1.92	2.04	13.19	3.57645e-11
UN027534	MRP7	Multidrug resistance protein ABC transporter family protein	0.42	0.12	0.27	9.39	10.57	9.98	36.96	3.56483e-25
UN033721	MRP8	Multidrug resistance protein ABC transporter family	1.31	0.91	1.11	0.32	0.05	0.18	0.17	0.00203017
UN056522	MRP9	Multidrug resistance protein ABC transporter family protein	1.53	1.91	1.72	158.35	166.89	162.62	94.55	2.16499e-146
UN056523	MRP10	Multidrug resistance protein ABC transporter family protein	0.7	1.23	0.96	94.64	87.53	91.09	94.39	8.92057e-112
UN071385	MRP11	Multidrug resistance protein ABC transporter family protein	22.58	22.1	22.34	8.51	9.04	8.77	0.39	3.0944e-16
UN071386	MRP12	Multidrug resistance protein ABC transporter family protein	22.03	17.25	19.64	3.94	3.95	3.95	0.2	1.28668e-35
UN071387	MRP13	Multidrug resistance protein ABC transporter family protein	21.49	16.79	19.14	3.88	3.9	3.89	0.2	3.38964e-35
UN071388	MRP14	Multidrug resistance protein ABC transporter family protein	25.86	25.76	25.81	10.41	10.61	10.51	0.41	1.01162e-15
UN071390	MRP15	Multidrug resistance protein ABC transporter family protein	2	1.48	1.74	0.1	0.2	0.15	0.09	0.00094909
UN071391	MRP16	Multidrug resistance protein ABC transporter family protein	23.29	23.27	23.28	10.92	9.84	10.38	0.45	4.0347e-10
UN071392	MRP17	Multidrug resistance protein ABC transporter family protein	1.44	1.25	1.34	0.6	0.83	0.71	0.53	0.0351521
UN071395	MRP18	Multidrug resistance protein ABC transporter family protein	1.81	1.65	1.73	0.88	0.75	0.81	0.47	0.0101694
UN074497	MRP19	Multidrug resistance protein ABC transporter family protein	1	0.75	0.88	5.98	6.42	6.2	7.09	1.1387e-22
UN074498	MRP20	Multidrug resistance protein ABC transporter family protein	1.21	0.9	1.05	7.18	7.23	7.21	6.83	1.44678e-23
UN074501	MRP21	Multidrug resistance protein ABC transporter family protein	0	0	0	0.97	0.89	0.93	93	0.00527772
UN079011	MRP22	Multidrug resistance protein ABC transporter family protein	51.17	41.02	46.09	23.98	25.4	24.69	0.54	2.52201e-10
UN101719	MRP23	Multidrug resistance protein ABC transporter family protein, putative	0.44	0.36	0.4	2.61	2.24	2.42	6.06	0.00249964
UN020846	PDR1	Pleiotropic drug resistance ABC transporter	0	0	0	1.22	0.44	0.83	83	0.0145698
UN053651	PDR2	Pleiotropic drug resistance ABC transporter	10.57	7.62	9.1	17.52	15.62	16.57	1.82	0.0484112
UN053652	PDR3	Pleiotropic drug resistance ABC transporter	10.65	7.72	9.19	17.8	15.69	16.75	1.82	0.0475641
UN053654	PDR2	Pleiotropic drug resistance ABC transporter	17.16	8.85	13	4.44	5.27	4.86	0.37	0.0139397
UN053655	PDR3	Pleiotropic drug resistance ABC transporter	19.08	9.39	14.23	4.82	5.87	5.35	0.38	0.0255854
UN053657	PDR4	Pleiotropic drug resistance ABC transporter	20.34	10.03	15.18	4.78	6.01	5.39	0.36	0.020828
UN053660	PDR5	Pleiotropic drug resistance ABC transporter	18.31	9.43	13.87	4.4	5.4	4.9	0.35	0.0114383
UN061548	PDR6	Pleiotropic drug resistance ABC transporter	0.72	0.94	0.83	4.66	5.96	5.31	6.4	0.0122939
UN000179	ABC1	ABC transporter-related family protein	12.01	11.52	11.77	0.52	0.41	0.46	0.04	3.27837e-70
UN002235	ABC2	ABC transporter G family member 14	1.29	1.25	1.27	4.71	3.87	4.29	3.38	0.000847132
UN002285	ABC3	ABC transporter-like family-protein	0.35	0.06	0.2	4.8	5.4	5.1	24.88	5.72399e-14
UN002786	ABC4	ABC transporter C family member 10	5.73	4.74	5.24	1.33	1.85	1.59	0.3	1.00164e-07
UN006074	ABC5	ABC transporter-like	3.05	2.73	2.89	1.33	1.97	1.65	0.57	0.000718747
UN009120	ABC6	ABC transporter G family member 36	13.02	7.06	10.04	50.38	53.38	51.88	5.17	6.59414e-22
UN009659	ABC7	ABC transporter G family member 22	2.26	2.25	2.25	0.34	0.42	0.38	0.17	2.82656e-14
UN009660	ABC8	ABC transporter family protein	1.94	2.1	2.02	0.26	0.22	0.24	0.12	1.91532e-16
UN019212	ABC9	ABC transporter C family member 4	0.33	0	0.17	4.47	5.6	5.04	30.52	2.22593e-10
UN019214	ABC10	ABC transporter C family member 4	0.19	0	0.1	2.7	4.27	3.48	36.68	2.60638e-07
UN022731	ABC11	ABC transporter family protein	0.81	0.44	0.62	2.34	3.04	2.69	4.3	0.000201756
UN023218	ABC12	ABC transporter G family member 39	3.23	0.96	2.09	0	0	0	0	0.00120347
UN032999	ABC13	ABC transporter C family member 10	2.47	1.39	1.93	0.35	0.4	0.38	0.19	0.000147717
UN033000	ABC14	ABC transporter C family member 10	2.63	1.32	1.98	0.33	0.33	0.33	0.17	0.00127057
UN033002	ABC15	ABC transporter C family member 10	2.51	1.31	1.91	0.31	0.36	0.33	0.18	0.000727167
UN033723	ABC16	ABC transporter family protein	2.47	1.44	1.95	0.19	0.3	0.24	0.13	2.24916e-06
UN033724	ABC17	ABC transporter family protein	1.35	0.99	1.17	0.31	0.19	0.25	0.21	0.000539859
UN035809	ABC18	ABC transporter family protein	1.24	0.5	0.87	0	0	0	0.01	0.00262542
UN037011	ABC19	ABC transporter C family member 4	0	0	0	3.78	2.71	3.25	324.5	2.38685e-05
UN040445	ABC20	ABC transporter-like	3.23	3.08	3.16	1.46	2.15	1.8	0.57	0.00159987
UN040447	ABC21	ABC transporter-like	3	2.52	2.76	1.24	1.76	1.5	0.54	0.000338952
UN040446	ABC22	ABC transporter-like	3.47	2.82	3.14	1.3	2.05	1.67	0.53	0.000262869
UN040448	ABC23	ABC transporter-like	3.22	2.55	2.88	1.51	2.07	1.79	0.62	0.00415034
UN045738	ABC24	ABC transporter G family member 25	4.54	3.68	4.11	12.85	12.46	12.66	3.08	2.60197e-07
UN045739	ABC25	ABC transporter family protein	3.78	2.88	3.33	12.27	12.19	12.23	3.67	5.10401e-08
UN045740	ABC26	ABC transporter G family member 25	3.62	2.87	3.25	11.18	10.36	10.77	3.32	6.72951e-08
UN045741	ABC27	ABC transporter family protein	1.56	0.57	1.06	6.34	5.03	5.69	5.34	0.000237544
UN047194	ABC28	Abc transporter family protein	0.42	0.36	0.39	3.16	2.53	2.85	7.29	0.0383047
UN052469	ABC29	ABC transporter G family member 16	0.22	0.07	0.15	2.01	1.55	1.78	12.28	1.37043e-09
UN052470	ABC30	ABC transporter G family member 16	0.22	0.07	0.15	2.13	1.68	1.91	13.14	1.47022e-10
UN053106	ABC31	ABC transporter family protein	0.06	0.07	0.07	3.43	3.34	3.38	52.08	8.3896e-10
UN053118	ABC32	ABC transporter family protein	10.56	8.91	9.73	1.28	2.27	1.77	0.18	1.18884e-28
UN053119	ABC33	ABC transporter family protein	0.83	0.34	0.58	3.13	3.74	3.44	5.87	2.05852e-05
UN055255	ABC34	ABC transporter family protein	0.08	0	0.04	3.03	3.89	3.46	86.5	3.60058e-07
UN061545	ABC35	ABC transporter G family member 36	21.79	11.08	16.43	88.68	88.66	88.67	5.4	1.53754e-23
UN061546	ABC36	ABC transporter family protein	5.42	1.8	3.61	11.14	16.07	13.61	3.77	0.0138227
UN061547	ABC37	ABC transporter G family member 36	17.67	8.98	13.33	70.7	70.11	70.41	5.28	1.05433e-22
UN064466	ABC38	ABC transporter family protein	2.48	2.41	2.45	0.37	0.45	0.41	0.17	6.39737e-15
UN064467	ABC39	ABC transporter	2.75	1.58	2.17	0.33	0.65	0.49	0.23	0.00136782
UN064468	ABC40	ABC transporter family protein	2.16	2.26	2.21	0.29	0.26	0.28	0.12	5.26999e-17
UN067645	ABC41	ABC transporter-related family protein	16.73	15.41	16.07	0.91	0.64	0.78	0.05	2.30218e-68
UN067646	ABC42	ABC transporter-related family protein	15.79	14.95	15.37	0.64	0.55	0.59	0.04	1.47567e-67
UN074499	ABC43	ABC transporter C family member 5	0.35	0.15	0.25	2.31	2.23	2.27	9.08	0.000863332
UN087880	ABC44	ABC transporter B family member 9	0	0	0	0.68	1.06	0.87	87	0.0425763
UN089445	ABC45	ABC transporter family protein	65.46	68.35	66.91	7.71	7.06	7.38	0.11	2.56079e-54
UN090256	ABC46	ABC transporter G family member 23	0	0	0	1.26	0.94	1.1	110	0.021015
UN096787	ABC47	ABC transporter G family member 22	1.09	1.41	1.25	0	0.23	0.12	0.09	0.0179569
UN099737	ABC48	ABC transporter family protein	1.89	3.06	2.48	0.04	0.26	0.15	0.06	6.34145e-05
UN100115	ABC49	ABC transporter C family member 10	1.21	0.85	1.03	0	0.23	0.12	0.11	0.046053
UN100116	ABC50	ABC transporter C family member 10	0.42	0.94	0.68	0	0	0	0.01	0.0459284
UN100125	ABC51	ABC transporter, ATP-binding protein	43.7	42.83	43.27	8.94	11.13	10.04	0.23	1.20958e-31
UN100126	ABC52	ABC transporter, ATP-binding protein	41.19	40.56	40.88	8.65	10.56	9.61	0.23	4.03932e-31
UN100339	ABC53	ABC-type transport system protein	16.94	18.29	17.62	8.83	9.29	9.06	0.51	1.4516e-08
UN100340	ABC54	ABC-type transport system protein	15.33	16.18	15.75	7.66	8.11	7.88	0.5	8.04942e-09
